# Supplementary material for: Patient delay in the diagnosis of tuberculosis in Ethiopia: a systematic review and meta-analysis
Source: BMC Infect Dis. 2020 Oct 27;20:797. doi: 10.1186/s12879-020-05524-3 (PMC7590610; doi:10.1186/s12879-020-05524-3)
Supplement: Supplementary file 1 — Additional file 1: Table S1. Assessing the risk of bias for the included studies. [file 12879_2020_5524_MOESM1_ESM.xlsx]

## Sheet: Sheet1
Table S1: Assessing the risk of bias for the included studies
Study (publication year)	Selection	Comparability	Outcome	Quality
Adenager et al (2017)	***	*	***	High
Alema et al (2019)	****	*	***	High
Asefa et a l (2014)	****	*	**	High
Asres et al (2017)	**	*	**	Low
Asres et al (2019)	***	**	**	High
Belay et al (2012)	****	*	**	High
Bogale et al (2017)	****	*	**	High
Demissie et al (2002)	**	*	**	Low
Fuge et al (2018)	***	**	**	High
Gebeyehu et al (2014)	***	*	***	High
Gebreegziabher (2016)	****	*	**	High
Getnet et al (2019)	***	*	***	High
Hussen et al (2012)	****	*	**	High
Mekonnen et al (2014)	**	*	**	Low
Mesfin et al (2015)	**	*	**	High
Seid et al (2018)	**	**	**	Low
Shiferaw et al (2019)	****	*	**	High
Tsegaye et al (2016)	***	**	**	High
Wondimu et al (2007)	***	*	*	Low
Yarlagadda et al (2018)	***	*	*	Low
Yimer et al (2005)	****	*	**	High
Yimer et al (2014)	**	*	**	Low
Yirgu et al (2017)	****	*	***	High
Zeleke et al (2014)	***	*	**	Low
Risk of bias assessment tool
Selection: scored a maximum of five stars
Comparability: scored a maximum of two stars
outcome: scored a maximum of three stars
a score of ≥7 out of 10 were considered as achieving high quality
